# Supplementary material for: COVID-19 and Unmet Healthcare Needs of Older People: Did Inequity Arise in Europe?
Source: Int J Environ Res Public Health. 2021 Aug 31;18(17):9177. doi: 10.3390/ijerph18179177 (PMC8431067; doi:10.3390/ijerph18179177)
Supplement: Supplementary file 1 [file ijerph-18-09177-s001.zip]

Archive with 1 entries (1 files):
- ijerph-1341162-suppl.pdf
